# Supplementary material for: Bone Health or Performance? Adaptation Response of Genetically Divergent Chicken Layer Lines to a Nutritive Calcium Depletion
Source: Animals (Basel). 2020 Sep 14;10(9):1645. doi: 10.3390/ani10091645 (PMC7552123; doi:10.3390/ani10091645)
Supplement: Supplementary file 1 [file animals-10-01645-s001.zip]

Archive with 6 entries (6 files):
- Supplement_FigureS1.pdf
- Supplement_FigureS2.pdf
- Supplement_TableS1.pdf
- Supplement_TableS2.pdf
- Supplement_TableS3.pdf
- Supplement_TableS4.pdf
